# Supplementary material for: Cultivation and Nutritional Evaluation of Agaricus bisporus with Tea Residue as Culture Medium
Source: Foods. 2023 Jun 21;12(13):2440. doi: 10.3390/foods12132440 (PMC10341170; doi:10.3390/foods12132440)
Supplement: Supplementary file 1 [file foods-12-02440-s001.zip]

Archive with 1 entries (1 files):
- foods-2408436-supplementary.pdf
